# Supplementary material for: Sarcopenic Obesity in Children: An Emerging Complication Evidenced by Clinical Data and a Juvenile Mouse Model
Source: J Cachexia Sarcopenia Muscle. 2026 Apr 17;17(2):e70278. doi: 10.1002/jcsm.70278 (PMC13088153; doi:10.1002/jcsm.70278)
Supplement: Supplementary file 2 — Data S1: Supporting information. [file JCSM-17-e70278-s001.xlsx]

## Sheet: Fig2
Fig2B	Body fat (g)
Group	Replicate-1	Replicate-2	Replicate-3	Replicate-4	Replicate-5	Replicate-6	Replicate-7	Replicate-8	Replicate-9	Replicate-10
Juvenile-NCD	1.23	2.1	1.57	0.38	0.87	1.34	1.02	0.41	1.84	0.54
Juvenile-HFD	4.83	3.04	3.63	3.67	3.52	3.37	4.47	3.83	3.36	1.43
Fig2C	Change in muscle mass (g)
Group	Replicate-1	Replicate-2	Replicate-3	Replicate-4	Replicate-5	Replicate-6	Replicate-7	Replicate-8	Replicate-9	Replicate-10
Juvenile-NCD	10.93	10.82	10.63	10.91	11.23	10.45	10.01	10.31	10.53	10.34
Juvenile-HFD	8.63	9.53	10.02	10.32	9.43	10.39	10.08	9.43	9.49	9.45
Fig2D	Diameter of muscle fiber (mm)
Group	Replicate-1		Replicate-2		Replicate-3		Replicate-4		Replicate-5		Replicate-6		Replicate-7		Replicate-8
Juvenile-NCD	0.04041	0.04775	0.04719	0.04295	0.04655	0.04502	0.04816	0.04684	0.04683	0.04537	0.04967	0.04372	0.05119	0.04063	0.05533	0.04394
Juvenile-HFD	0.04126	0.04332	0.03605	0.03436	0.03805	0.0395	0.03964	0.0442	0.04125	0.0338	0.04141	0.03884	0.04408	0.04626	0.03965	0.03873
Fig2E	Grip strenth (N)
Group	Replicate-1	Replicate-2	Replicate-3	Replicate-4	Replicate-5	Replicate-6	Replicate-7	Replicate-8	Replicate-9	Replicate-10
Juvenile-NCD	1.285	1.505	1.43667	1.5	1.46	1.75	1.66333	1.65667	1.56333	1.44333
Juvenile-HFD	1.175	1.32	1.245	1.37	1.46667	1.41	1.39667	1.28	1.43667	1.12333
Fig2F	Duration of stay (s)
Group	Replicate-1	Replicate-2	Replicate-3	Replicate-4	Replicate-5	Replicate-6	Replicate-7	Replicate-8	Replicate-9	Replicate-10
Juvenile-NCD	97	89	66	70	95	44	48	50	40	59
Juvenile-HFD	73	37	59	55	69	41	39	21	25	45

## Sheet: Fig4
Fig4C	Relative mRNA expression (Normalized by GADPH)
Gene	Group	Replicate-1	Replicate-2	Replicate-3	Replicate-4	Replicate-5	Replicate-6	Replicate-7	Replicate-8
PAX7	Juvenile-NCD	0.673332	0.986257	1.21833	1.92631	0.618369	0.575969	1.27625	0.725176
	Juvenile-HFD	0.190595	0.6014	1.03504	1.81349	0.900685	0.705657	1.19077	1.79536
Myod	Juvenile-NCD	0.892974	0.992282	1.68684	0.817544	0.148662	0.90816	0.72463	1.82891
	Juvenile-HFD	0.0597	0.0419	0.823	0.9664	0.6411	0.2734	0.2874	0.6109
Myog	Juvenile-NCD	0.965777	1.01188	0.686523	0.913476	0.708929	1.07446	1.62027	1.01868
	Juvenile-HFD	0.046803	0.053201	0.795902	0.506883	0.975397	0.735801	0.283985	1.0981
Myf5	Juvenile-NCD	1.0297	1.372	1.2794	1.0076	0.7431	1.0621	0.7989	0.7071
	Juvenile-HFD	0.394762	0.41819	0.845146	0.877079	0.650616	0.99675	0.903335	0.821159
Myf6	Juvenile-NCD	0.905709	0.591926	0.923992	1.28395	1.26355	1.17469	0.829195	1.02698
	Juvenile-HFD	0.467425	0.167358	1.06678	0.298519	0.79803	0.43849	0.451748	1.18476
Fig4D	Relative mRNA expression (Normalized by GADPH)
Gene	Group	Replicate-1	Replicate-2	Replicate-3	Replicate-4	Replicate-5	Replicate-6	Replicate-7	Replicate-8
MYH1	Juvenile-NCD	1.17388	0.865251	1.71214	0.550531	1.04788	0.804906	1.07089	0.774522
	Juvenile-HFD	0.400729	0.971831	1.16152	0.835637	0.64917	0.489526	0.7499	0.611266
MYH2	Juvenile-NCD	0.922169	1.68611	0.275859	0.921027	0.567876	0.888505	1.54276	1.1957
	Juvenile-HFD	0.142782	0.294673	0.381608	0.973449	0.857992	0.636674	0.559678	0.782592
MYH4	Juvenile-NCD	1.11532	0.885051	1.65738	0.878496	0.780326	0.739689	1.16247	0.781271
	Juvenile-HFD	0.8745	0.4115	0.7611	0.8465	1.0602	0.314	0.3872	0.4155
MYH7	Juvenile-NCD	0.5671	0.8552	2.1193	0.7737	1.2996	0.3904	0.8059	1.1888
	Juvenile-HFD	0.574254	0.5661	0.4799	0.4422	1.3855	0.9464	2.3495 (outlier)	0.6759
Fig4E	Relative mRNA expression (Normalized by GADPH)
Gene	Group	Replicate-1	Replicate-2	Replicate-3	Replicate-4	Replicate-5	Replicate-6	Replicate-7	Replicate-8
BTG2	Juvenile-NCD	0.1672	1.8328	0.6368	1.7082	2.1916	0.2888	0.2688	0.9058
	Juvenile-HFD	0.5011	0.3394	0.0942	0.152	0.1223	0.3164	0.3272	0.3033
Fos	Juvenile-NCD	0.4981	1.5015	2.09766	1.87355	0.999676	0.311564	0.169775	0.548169
	Juvenile-HFD	0.9493 (outlier)	0.9673 (outlier)	0.0379	0.0632	0.0645	0.0599	0.2345	0.0949
Skil	Juvenile-NCD	1.28449	1.24171	1.10255	0.924573	1.19254	0.555856	1.08274	0.615548
	Juvenile-HFD	0.436066	0.484309	0.323521	0.669989	0.73104	0.860029	0.247258	0.5772
Nr4a1	Juvenile-NCD	0.557893	0.624347	1.59499	1.14698	1.00431	0.703672	0.681781	1.68602
	Juvenile-HFD	0.071646	0.088198	0.056802	0.941905	1.00036	0.791267	0.62141	0.590862
Fig4F	Relative mRNA expression (Normalized by GADPH)
Gene	Group	Replicate-1	Replicate-2	Replicate-3	Replicate-4	Replicate-5	Replicate-6	Replicate-7	Replicate-8
Adiponectin	Juvenile-NCD	0.492118	1.20508	1.64467	1.87561	0.538606	0.265812	0.785331	1.19278
	Juvenile-HFD	1.12542	1.72601	5.79263	4.30116	1.33226	1.9153	1.96424	3.7692
Adipsin	Juvenile-NCD	0.5674	0.3319	1.7076	0.7885	0.9679	0.37	1.8759	1.391
	Juvenile-HFD	0.3257	0.4149	0.4028	1.2193	3.5034 (outlier)	0.4483	0.856	0.577
Leptin	Juvenile-NCD	1.25703	1.29581	0.476675	0.985241	1.7954	0.803654	0.692979	0.693207
	Juvenile-HFD	0.6857	0.7865	0.9437	1.1236	0.8205	6.2413	7.3721	6.8774
FABP4	Juvenile-NCD	0.44	1.4314	1.1484	0.7097	0.8602	0.6538	1.211	1.5455
	Juvenile-HFD	0.978393	0.983851	1.19754	1.42137	1.23918	2.10785	1.65312	1.40904
PPAR-γ	Juvenile-NCD	0.948357	0.96572	0.855135	1.13825	1.30243	0.962791	0.89598	0.931338
	Juvenile-HFD	1.2823	1.1744	0.8945	3.0529	2.1686	1.2251	1.5816	1.5035

## Sheet: Fig5
Fig5B	Body weight (g)
Group	Age	Replicate-1	Replicate-2	Replicate-3	Replicate-4	Replicate-5	Replicate-6	Replicate-7	Replicate-8
CC	3w	10.54	11.27	10.78	10.91	10.97	11.07	11.38	11.45
	4w	18.59	19.46	17.77	18.26	18.38	18.5	18.73	19.17
	5w	22.21	22.49	21.11	21.25	21.7	21.86	21.93	22.28
	6w	23.57	23.62	23.03	23.16	23.46	23.6	24.19	24.32
	7w	25.14	25.38	24.34	24.93	25.1	25.3	25.4	25.56
	8w	26.38	26.75	24.62	24.93	25.44	26.09	26.2	26.72
	9w	26.67	27.7	26.1	27.03	27.39	27.48	27.8	28.05
	10w	27.28	28.36	28.88	29.06	29.11	29.13	29.98	30.79
	11w	27.8	29.52	29.69	29.78	30.55	30.86	31.13	32.01
	12w	28.32	30.6	30.8	30.93	31.04	31.31	31.99	32.89
	13w	27.57	28.9	31.34	31.39	31.41	31.42	32.06	34.26
HC	3w	10.7	11.21	10.7	10.88	11.09	11.3	11.4	11.42
	4w	19.26	19.29	17.8	18.5	18.92	18.97	19.07	19.09
	5w	23.86	24.23	21.32	21.37	21.42	21.63	22.45	22.88
	6w	27.43	27.46	23.3	23.42	23.45	23.93	24.26	25.35
	7w	30.7	31	25.2	25.74	26	26.09	26.31	27.64
	8w	31.32	31.46	28.16	28.17	28.26	28.72	29.51	30.7
	9w	30.16	30.29	27.5	27.8	29.51	29.64	29.64	30.26
	10w	30.72	30.82	24.95	26.43	26.63	27.96	28.53	28.89
	11w	30.05	30.72	25.31	26.87	27.04	28.62	28.85	29.29
	12w	28.89	29.16	25.3	27.02	27.03	28.4	28.92	30.13
	13w	28.31	28.55	25.5	27.25	27.36	28.64	28.94	29.98
Fig5C	Change in muscle mass (%)
Group	Replicate-1	Replicate-2	Replicate-3	Replicate-4	Replicate-5	Replicate-6	Replicate-7	Replicate-8
CC	13.37	14.14	15.18	15.03	15.82	15.29	14.75	15.95
HC	13.2	13.73	13.3	13	14.45	13.2	10.75	12.43
Fig5D	Diameter of muscle fiber (mm)
Group	Replicate-1		Replicate-2		Replicate-3		Replicate-4		Replicate-5		Replicate-6		Replicate-7		Replicate-8
CC	0.031563	0.041515	0.027565	0.040579	0.033547	0.035995	0.042985	0.040359	0.031646	0.034258	0.038588	0.03152	0.036775	0.030306	0.039457	0.042637
HC	0.035511	0.033695	0.031428	0.03046	0.031802	0.036919	0.026266	0.030078	0.041748	0.033441	0.038934	0.027586	0.026018	0.039785	0.030871	0.028355
Fig5E	Grip strenth (N)
Group	Replicate-1	Replicate-2	Replicate-3	Replicate-4	Replicate-5	Replicate-6	Replicate-7	Replicate-8
CC	2.11667	1.83333	1.52667	1.84	1.68333	1.83	1.79667	1.80333
HC	1.58667	1.54	1.60667	1.86	1.30667	1.37667	1.47667	1.66
Fig5F	Duration of stay (s)
Group	Replicate-1	Replicate-2	Replicate-3	Replicate-4	Replicate-5	Replicate-6	Replicate-7	Replicate-8
CC	58	35 (outlier)	56	56	53	57	47	52
HC	42	51	40	32	30	56	43	47

## Sheet: Fig6
Fig6A	Relative mRNA expression (Normalized by GADPH)
Gene	Group	Replicate-1	Replicate-2	Replicate-3	Replicate-4	Replicate-5	Replicate-6	Replicate-7	Replicate-8
PAX7	CC	0.8421	0.8268	1.0138	1.0406	1.0208	1.1248	1.1429	0.9883
	HC	0.8274	0.8302	0.3299	0.8522	0.6573	1.176	0.7216	1.0627
Myod	CC	1.1965	0.7436	0.714	0.9867	1.0583	1.0088	0.9179	1.3742
	HC	1.2343	0.708	0.3	0.4439	0.2975	1.5476	1.0474	1.1499
Myog	CC	0.8009	0.9784	1.014	0.8301	0.8298	1.0914	1.3577	1.0977
	HC	0.7969	0.599	0.4712	0.5339	0.4753	0.8523	1.05	1.0895
Myf5	CC	0.9566	1.0596	0.7553	1.2144	1.0888	1.0154	0.8677	1.0423
	HC	0.5184	0.7368	0.4993	0.9397	1.5585	0.9199	1.0208	0.9374
Myf6	CC	1.7452	0.6085	0.7588	0.7999	1.1421	1.0523	1.1355	0.7576
	HC	0.2513	0.4605	0.4155	0.4592	0.653	1.0828	0.3072	1.2162
Fig6B	Relative mRNA expression (Normalized by GADPH)
Gene	Group	Replicate-1	Replicate-2	Replicate-3	Replicate-4	Replicate-5	Replicate-6	Replicate-7	Replicate-8
MYH1	CC	0.8562	1.1894	0.9477	1.486	1.0966	0.6642	0.6897	1.0703
	HC	0.6626	1.0118	0.5667	0.9688	0.6147	0.7902	0.6536	0.4217
MYH2	CC	1.0061	0.8592	1.3222	0.9224	1.668	1.5687	0.1355	0.5178
	HC	0.7144	1.6563	0.9255	1.4139	0.7515	1.1679	1.3544	1.696
MYH4	CC	1.7444	0.5052	0.8216	0.9351	0.8506	0.8953	1.2363	1.0116
	HC	0.6772	0.5357	0.4486	0.6356	0.6336	0.759	0.5152	1.0318
MYH7	CC	0.7364	0.6365	1.6057	1.2483	1.2605	0.6999	1.5021	0.3105
	HC	0.4482	0.4932	0.7837	0.5249	0.4659	0.392	0.3336	0.5044
Fig6C	Relative mRNA expression (Normalized by GADPH)
Gene	Group	Replicate-1	Replicate-2	Replicate-3	Replicate-4	Replicate-5	Replicate-6	Replicate-7	Replicate-8
BTG2	CC	0.5585	0.5973	1.3244	1.2987	0.9055	1.3316	1.0888	0.8952
	HC	0.5268	0.5155	1.0027	0.6279	0.4832	1.1325	1.3078	0.6742
Fos	CC	1.6817	0.4482	1.1108	0.7141	1.7612	0.4157	0.6648	1.2036
	HC	0.6566	0.3994	0.349	0.5019	0.4917	0.3477	0.2967	0.2853
Skil	CC	1.2765	0.2545	0.59	1.1371	0.8491	0.9125	1.5541	1.4261
	HC	0.5581	0.6138	0.2889	0.7863	0.7987	1.2849	1.4872	0.609
Nr4a1	CC	0.709	0.5875	0.5969	1.1991	1.18	1.2625	1.5769	0.8882
	HC	0.8541	0.7568	0.6144	0.6827	1.318	0.584	0.8484	1.3773
Fig6D	Relative mRNA expression (Normalized by GADPH)
Gene	Group	Replicate-1	Replicate-2	Replicate-3	Replicate-4	Replicate-5	Replicate-6	Replicate-7	Replicate-8
Adiponectin	CC	0.3366	0.1683	0.3221	0.9665	0.9829	2.1906	2.7828	0.2502
	HC	0.5519	0.6433	0.8124	0.6134	0.4965	1.7521 (outlier)	1.1356	0.671
Adipsin	CC	0.5945	0.212	0.5141	1.095	1.1568	1.8407	2.2599	0.327
	HC	0.6167	0.8975	0.5861	0.4737	0.4208	1.7546	1.0342	0.8717
Leptin	CC	0.9628	0.535	0.5332	1.5708	0.9191	1.6519	1.6616	0.1656
	HC	1.1827	0.7244	1.3946	1.0384	1.6565	0.9034	0.8288	0.4892
FABP4	CC	0.939	0.9617	0.689	1.1325	0.8263	1.117	1.4891	0.8454
	HC	0.8621	0.8505	1.0311	0.7624	0.9564	1.2603	1.4483	1.2067
PPAR-γ	CC	0.5633	0.2187	1.2052	1.2241	1.5556	1.4678	0.6574	1.108
	HC	0.819	1.3924	0.9762	1.3365	0.5797	1.0042	0.6731	0.4278
Fig6F	Oil red positive area (%)
Group	Replicate-1	Replicate-2	Replicate-3	Replicate-4	Replicate-5	Replicate-6	Replicate-7	Replicate-8
CC	0.6386	0.5011	0.7434	0.8648	0.579	1.1726	0.8252	0.5991
HC	0.593	0.9492	0.3529	0.5573	0.3694	0.4339	0.4113	0.2904

## Sheet: Fig7
Fig7B	Body weight (g)
Group	Replicate-1	Replicate-2	Replicate-3	Replicate-4	Replicate-5	Replicate-6	Replicate-7	Replicate-8	Replicate-9	Replicate-10
NCD+Water	25.11	22.38	24.35	24.48	24.14	22.54	23.35	23.2	24.65	24.32
HFD+Water	27.23	26.52	25.39	27.53	28.92	23.88	28.78	26.15	27.44	27.3
HFD+Vitamin C	24.23	25.46	26.14	24.02	25.45	25.66	24.83	25.85	24.65	26.16
Fig7C	Muscle mass (%)
Group	Replicate-1	Replicate-2	Replicate-3	Replicate-4	Replicate-5	Replicate-6	Replicate-7	Replicate-8	Replicate-9	Replicate-10
NCD+Water	79.77	80.82	80.51	80.99	80.01	79.95	81.1	80.89	79.56	82.45
HFD+Water	66.98	66.82	71.1	72.07	67.35	74.08	67.85	72.05	71.58	71.73
HFD+Vitamin C	73.64	70.05	73.86	75.45	73.73	70.42	73.97	72.29	74.5	74.72
Fig7D	Diameter of muscle fiber (mm)
Group	Replicate-1		Replicate-2		Replicate-3		Replicate-4		Replicate-5		Replicate-6		Replicate-7		Replicate-8
NCD+Water	0.035819	0.050442	0.041304	0.042766	0.03468	0.052641	0.044798	0.043753	0.044118	0.039573	0.044361	0.038231	0.035961	0.048529	0.036023	0.042336
HFD+Water	0.038103	0.037465	0.041108	0.036071	0.029857	0.037809	0.040817	0.035612	0.03433	0.035543	0.036574	0.032907	0.038826	0.035508	0.039102	0.028815
HFD+Vitamin C	0.042468	0.041576	0.041733	0.039661	0.04392	0.038774	0.041276	0.041977	0.041881	0.042067	0.043263	0.040704	0.040196	0.041976	0.042268	0.042776
Fig7E	Grip strenth (N)
Group	Replicate-1	Replicate-2	Replicate-3	Replicate-4	Replicate-5	Replicate-6	Replicate-7	Replicate-8	Replicate-9	Replicate-10
NCD+Water	1.8	1.66333	1.82333	1.75	1.77333	1.73333	1.79	1.76333	1.76333	1.68
HFD+Water	1.33	1.42333	1.42667	1.43667	1.37	1.28	1.51333	1.46333	1.48667	1.35333
HFD+Vitamin C	1.47	1.68	1.67333	1.65333	1.43	1.55	1.49333	1.41333	1.61333	1.57667
Fig7F	Duration of stay (s)
Group	Replicate-1	Replicate-2	Replicate-3	Replicate-4	Replicate-5	Replicate-6	Replicate-7	Replicate-8
NCD+Water	95	79	77	47	77	37	58	74
HFD+Water	26	36	74	45	75	19	45	34
HFD+Vitamin C	77	82	63	90	55	40	30	59

## Sheet: Fig8
Fig8A	Relative mRNA expression (Normalized by GADPH)
Gene	Group	Replicate-1	Replicate-2	Replicate-3	Replicate-4	Replicate-5	Replicate-6	Replicate-7	Replicate-8
PAX7	NCD+Water	0.5365	0.5698	0.6357	1.3268	2.3588	1.0289	1.243	0.3004
	HFD+Water	0.3998	1.8572	1.9421	2.0761	0.6235	0.9392	1.4202	0.4579
	HFD+Vitamin C	1.379	1.4068	1.6965	2.2382	1.4735	2.4811	0.2463	0.2219
Myod	NCD+Water	1.3535	0.7059	1.3188	1.0639	0.7572	0.5215	1.0573	1.2218
	HFD+Water	0.0148	0.187	0.0437	0.2299	0.5502	0.659	0.5144	0.6062
	HFD+Vitamin C	1.00635	0.5488	0.7261	0.661	0.596	0.5144	0.57	1.1119
Myog	NCD+Water	0.6164	1.4818	1.074	0.9533	0.7909	0.9479	0.881	1.2549
	HFD+Water	0.030793	0.047743	0.720471	0.794084	0.6426	0.375967	0.56134	0.2637
	HFD+Vitamin C	0.5816	0.8158	0.6161	1.0436	0.9152	0.7929	0.6883	1.1633
Myf5	NCD+Water	0.5598	0.8625	0.847	1.011	0.7821	1.6529	1.0743	1.2103
	HFD+Water	0.31154	0.101455	1.04072	0.588143	1.12837	0.569897	1.14383	0.829611
	HFD+Vitamin C	0.4751	0.4225	0.9303	0.7616	0.676	1.122	0.5895	0.7741
Myf6	NCD+Water	0.5939	1.553	1.0041	0.8554	1.1892	0.7379	1.2091	0.8575
	HFD+Water	0.0742	0.1841	0.274	0.842	0.7321	1.0229	0.5927	0.9221
	HFD+Vitamin C	0.672	0.7286	0.3041	1.1892	0.3077	0.3852	0.409	0.7151
Fig8B	Relative mRNA expression (Normalized by GADPH)
Gene	Group	Replicate-1	Replicate-2	Replicate-3	Replicate-4	Replicate-5	Replicate-6	Replicate-7	Replicate-8
MYH1	NCD+Water	0.3279	1.2421	1.9097	0.6532	1.5323	0.9675	0.7204	0.647
	HFD+Water	1.478	0.7779	0.4538	0.5755	0.661	0.5586	0.7473	0.4139
	HFD+Vitamin C	2.3814	0.8929	0.9236	0.383	0.5351	0.8865	1.6618	0.6779
MYH2	NCD+Water	0.6039	1.273	1.2081	1.2025	0.7948	1.0065	0.704	1.2073
	HFD+Water	0.7746	0.4731	0.1203	0.196	0.7136	0.8164	0.2905	1.0195
	HFD+Vitamin C	1.0606	1.0063	1.1649	0.7367	1.2793	0.3144	0.7701	1.2715
MYH4	NCD+Water	0.6135	1.1241	1.6789	0.9183	0.9292	0.763	0.6897	1.2835
	HFD+Water	0.7113	0.4819	0.2886	0.4039	0.57	0.9147	0.5746	0.7538
	HFD+Vitamin C	1.113	0.9348	0.6086	0.0854	0.6174	0.7732	0.2577	0.3164
MYH7	NCD+Water	0.5564	2.0114	0.8052	0.8768	0.7938	1.1878	0.8779	0.8907
	HFD+Water	0.6753	0.2151	1.4271	0.8319	1.3124	1.0547	1.0152	0.9552
	HFD+Vitamin C	0.5674	2.1939	0.9728	1.627	0.4591	0.4547	0.6073	0.6658
Fig8C	Relative mRNA expression (Normalized by GADPH)
Gene	Group	Replicate-1	Replicate-2	Replicate-3	Replicate-4	Replicate-5	Replicate-6	Replicate-7	Replicate-8
BTG2	NCD+Water	1.9764	1.9814	1.8318	0.6889	0.3237	1.039	0.0583	0.1005
	HFD+Water	0.0898	0.122	0.0827	0.1979	0.223	0.1031	0.0517	0.119
	HFD+Vitamin C	1.5801	1.1997	1.0762	1.6567	1.3053	1.2766	0.5701	0.8833
Fos	NCD+Water	1.5554	2.7869	1.3791	0.5651	0.4111	0.592	0.3871	0.3233
	HFD+Water	0.2877	0.5874	0.5099	0.1961	1.0574	0.6797	0.376	0.4963
	HFD+Vitamin C	0.5042	0.6191	0.3543	1.5381	0.8273	0.8257	0.5145	0.7537
Skil	NCD+Water	1.5861	3.1713	1.6968	0.1449	0.1051	0.2524	0.5196	0.5238
	HFD+Water	0.0251	0.0309	0.014	0.013	0.118 (outlier)	0.0173	0.0275	0.063
	HFD+Vitamin C	0.9741	1.2854	0.9589	2.7131	1.2621	0.795	0.5016	0.7873
Nr4a1	NCD+Water	0.6342	1.2524	0.9034	1.5234	0.8805	0.9187	0.7778	1.1095
	HFD+Water	0.053756	0.100576	0.846352	1.11486	0.929717	0.175887	0.530697	0.194575
	HFD+Vitamin C	0.9568	0.8917	0.8168	0.9868	1.1068	1.2159	0.6973	0.7744
Fig8D	Relative mRNA expression (Normalized by GADPH)
Gene	Group	Replicate-1	Replicate-2	Replicate-3	Replicate-4	Replicate-5	Replicate-6	Replicate-7	Replicate-8
Adiponectin	NCD+Water	0.516	1.0248	0.735	2.4701	1.5593	0.6563	0.6304	0.4081
	HFD+Water	3.3435	2.0528	4.5709	2.8775	5.4058	3.4458	3.1416	1.1507
	HFD+Vitamin C	1.4984	2.6891	1.3107	3.1208	0.7048	2.3204	0.8444	0.336
Adipsin	NCD+Water	0.3167	0.9978	2.1805	1.5075	0.7885	0.4967	0.6064	1.1036
	HFD+Water	0.5278	0.4686	0.274	1.5257	0.5671	1.0565	0.9351	0.4879
	HFD+Vitamin C	2.7458	1.7514	3.9306	1.7439	0.4696	0.7945	0.4429	1.9811
Leptin	NCD+Water	0.92234	0.322543	0.249147	0.258421	1.23715	2.33663	2.14575	0.528023
	HFD+Water	0.4775	1.4303	0.9653	3.3374	2.5415	0.8008	0.4241	1.9855
	HFD+Vitamin C	0.3397	1.0313	0.847	2.6961	0.0865	1.256	0.24	0.1033
FABP4	NCD+Water	0.757052	1.00454	1.60236	0.798201	1.37846	0.825602	0.810389	0.823397
	HFD+Water	0.77195	0.682654	1.27153	0.669509	0.491401	0.869341	1.22565	3.8686 (outlier)
	HFD+Vitamin C	3.7016	1.8588	2.6817	1.8954	0.9684	0.9177	0.6884	0.9476
PPAR-γ	NCD+Water	1.03686	0.814098	1.28423	0.699128	1.13542	0.911761	1.03912	1.47938
	HFD+Water	1.68	0.9997	1.4398	1.6686	1.1895	1.6688	1.4917	1.1916
	HFD+Vitamin C	1.1869	1.8045	2.2077	1.0983	0.7111	0.8802	0.9831	0.726
Fig8F	Oil red positive area (%)
Group	Replicate-1	Replicate-2	Replicate-3	Replicate-4	Replicate-5	Replicate-6	Replicate-7	Replicate-8
NCD+Water	0.1801	0.0748	0.0115	0.1572	0.0432	0.0571	0.053	0.0211
HFD+Water	0.4673	0.6668	0.1153	0.368	0.1402	0.0149	0.2523	0.0498
HFD+Vitamin C	0.0555	0.0473	0.2351 (outlier)	0.4227 (outlier)	0.0114	0.0332	0.0206	0.0425

## Sheet: Supplymentary Fig2
Fig S2A	24-hour food intake per mouse (g)
Age	Group	Replicate-1	Replicate-2	Replicate-3	Replicate-4	Replicate-5	Replicate-6	Replicate-7	Replicate-8	Replicate-9	Replicate-10
3w	Juvenile-NCD	2.91631	2.96667	2.94468	2.5617	2.86454	2.66312	2.87163	2.95177	2.76241	2.61348
	Juvenile-HFD	1.6765	2.0165	1.902	1.89	2.103	2.003	1.9505	1.862	2.066	2.1075
7w	Juvenile-NCD	3.89291	3.37518	3.42695	3.19503	3.60993	3.63475	3.4078	3.49291	3.42553	3.59362
	Juvenile-HFD	2.801	2.588	2.5285	3.6135	2.5135	2.721	3.096	2.8085	2.2615	2.6915
Fig S2B	24-hour energy intake per mouse (kcal)
Age	Group	Replicate-1	Replicate-2	Replicate-3	Replicate-4	Replicate-5	Replicate-6	Replicate-7	Replicate-8	Replicate-9	Replicate-10
3w	Juvenile-NCD	4.112	4.183	4.152	3.612	4.039	3.755	4.049	4.162	3.895	3.685
	Juvenile-HFD	8.73456	10.506	9.90942	9.8469	10.9566	10.4356	10.1621	9.70102	10.7639	10.9801
7w	Juvenile-NCD	5.489	4.759	4.832	4.505	5.09	5.125	4.805	4.925	4.83	5.067
	Juvenile-HFD	14.5932	13.4835	13.1735	18.8263	13.0953	14.1764	16.1302	14.6323	11.7824	14.0227
Fig S2C	24-hour protein intake per mouse (g)
Age	Group	Replicate-1	Replicate-2	Replicate-3	Replicate-4	Replicate-5	Replicate-6	Replicate-7	Replicate-8	Replicate-9	Replicate-10
3w	Juvenile-NCD	0.559932	0.5696	0.565379	0.491847	0.549991	0.511319	0.551353	0.56674	0.530383	0.501787
	Juvenile-HFD	0.439243	0.528323	0.498324	0.49518	0.550986	0.524786	0.511031	0.487844	0.541292	0.552165
7w	Juvenile-NCD	0.747438	0.648034	0.657974	0.613447	0.693106	0.697872	0.654298	0.670638	0.657702	0.689974
	Juvenile-HFD	0.733862	0.678056	0.662467	0.946737	0.658537	0.712902	0.811152	0.735827	0.592513	0.705173
Fig S2D	Body weight (g)
Group	Replicate-1	Replicate-2	Replicate-3	Replicate-4	Replicate-5	Replicate-6	Replicate-7	Replicate-8	Replicate-9	Replicate-10
Juvenile-NCD	24.1	25.52	23.85	23.6	25.6	23.9	24.3	23.9	26.1	26.1
Juvenile-HFD	27.18	24.71	23.39	27.09	26.6	26.7	27.7	27.8	26.2	26.8
Fig S2E	Body fat (%)
Group	Replicate-1	Replicate-2	Replicate-3	Replicate-4	Replicate-5	Replicate-6	Replicate-7	Replicate-8	Replicate-9	Replicate-10
Juvenile-NCD	5.10373	8.22884	6.58281	1.61017	3.39844	5.60669	4.19753	1.71548	7.04981	2.06897
Juvenile-HFD	17.7704	12.3027	15.5195	13.5474	13.2331	12.6217	16.1372	13.777	12.8244	5.33582
Fig S2F	Lean body mass (g)
Group	Replicate-1	Replicate-2	Replicate-3	Replicate-4	Replicate-5	Replicate-6	Replicate-7	Replicate-8	Replicate-9	Replicate-10
Juvenile-NCD	22.87	23.42	22.28	23.22	24.73	22.56	23.28	23.49	24.26	25.56
Juvenile-HFD	22.35	21.67	19.76	23.42	23.08	23.33	23.23	23.97	22.84	25.37
Fig S2G	Muscle mass (g)
Group	Replicate-1	Replicate-2	Replicate-3	Replicate-4	Replicate-5	Replicate-6	Replicate-7	Replicate-8	Replicate-9	Replicate-10
Juvenile-NCD	19.63	20.55	19.24	20.49	21.17	19.32	19.76	20.02	20.81	21.46
Juvenile-HFD	18.27	17.62	15.99	19.22	19.05	19.75	20.03	19.75	19.2	21.6
Fig S2H	Average muscle fiber area (mm2)
Group	Replicate-1	Replicate-2	Replicate-3	Replicate-4	Replicate-5	Replicate-6	Replicate-7	Replicate-8
Juvenile-NCD	0.00159184	0.001628	0.00153535	0.001614	0.001599	0.001596	0.001553	0.001604
Juvenile-HFD	0.001487	0.001508	0.001599	0.001579	0.001454	0.001562	0.001163	0.001024 (outlier)
Fig S2I	Grip strenth / Body weight (N/g)
Group	Replicate-1	Replicate-2	Replicate-3	Replicate-4	Replicate-5	Replicate-6	Replicate-7	Replicate-8	Replicate-9	Replicate-10
Juvenile-NCD	0.0555	0.0614	0.0636	0.0622	0.0646	0.0637	0.0601	0.0647	0.0654	0.0612
Juvenile-HFD	0.0450 (outlier)	0.0523	0.0506	0.0513	0.0515	0.0513	0.0504	0.052	0.0536	0.0455 (outlier)
Fig S2J	Grip strenth / Muscle mass (N/g)
Group	Replicate-1	Replicate-2	Replicate-3	Replicate-4	Replicate-5	Replicate-6	Replicate-7	Replicate-8	Replicate-9	Replicate-10
Juvenile-NCD	0.0852	0.083	0.0618	0.0722	0.0739	0.0786	0.0799	0.0783	0.0781	0.0704
Juvenile-HFD	0.0627	0.0655	0.0663	0.0694	0.0705	0.0687	0.068	0.0676	0.0665	0.0582
Fig S2K	Maximum dwell velocity (RPM)
Group	Replicate-1	Replicate-2	Replicate-3	Replicate-4	Replicate-5	Replicate-6	Replicate-7	Replicate-8	Replicate-9	Replicate-10
Juvenile-NCD	15	14	11	12	15	9	9	10	8	11
Juvenile-HFD	12	8	11	10	12	8	8	6	7	9
Fig S2L	Open field distance (m)
Group	Replicate-1	Replicate-2	Replicate-3	Replicate-4	Replicate-5	Replicate-6	Replicate-7	Replicate-8
Juvenile-NCD	27.83	19.043	21.531	20.306	25.553	25.963	34.526	24.887
Juvenile-HFD	17.3667	26.087	23.257	25.029	33.187	28.373	24.928	30.21
Fig S2M	Open field average speed (m/s)
Group	Replicate-1	Replicate-2	Replicate-3	Replicate-4	Replicate-5	Replicate-6	Replicate-7	Replicate-8
Juvenile-NCD	0.092767	0.063477	0.07177	0.067687	0.085177	0.086543	0.115087	0.082957
Juvenile-HFD	0.057889	0.086957	0.077523	0.08343	0.110623	0.094577	0.083093	0.1007

## Sheet: Supplymentary Fig3
Fig S3A	Body weight (g)
Group	Replicate-1	Replicate-2	Replicate-3	Replicate-4	Replicate-5	Replicate-6	Replicate-7	Replicate-8	Replicate-9	Replicate-10
Adult-NCD	26.7	24.9	25.5	25.9	25.47	26.6	26.48	27.22	26.55	28.56
Adult-HFD	29.8	37.8	29.4	27.8	33.24	33	30.41	38.72	37.92	36.97
Fig S3B	Body fat (g)
Group	Replicate-1	Replicate-2	Replicate-3	Replicate-4	Replicate-5	Replicate-6	Replicate-7	Replicate-8	Replicate-9	Replicate-10
Adult-NCD	2.13	0.49	1.72	0.11	0.21	1.48	0.4	0.62	0.91	0.96
Adult-HFD	6.41	9.36	4.72	4.29	6.77	4.2	2.32	7.13	7.07	7.15
Fig S3C	Body fat (%)
Group	Replicate-1	Replicate-2	Replicate-3	Replicate-4	Replicate-5	Replicate-6	Replicate-7	Replicate-8	Replicate-9	Replicate-10
Adult-NCD	7.97753	1.96787	6.7451	0.42471	0.824499	5.56391	1.51057	2.27774	3.42749	3.36135
Adult-HFD	21.5101	24.7619	16.0544	15.4316	20.367	12.7273	7.62907	18.4143	18.6445	19.34
Fig S3D	Lean body mass (g)
Group	Replicate-1	Replicate-2	Replicate-3	Replicate-4	Replicate-5	Replicate-6	Replicate-7	Replicate-8	Replicate-9	Replicate-10
Adult-NCD	24.57	24.41	23.78	25.79	25.26	25.12	26.08	26.6	25.64	27.6
Adult-HFD	23.39	28.44	24.68	23.51	26.47	28.8	28.09	31.59	30.85	29.82
Fig S3E	Muscle mass (g)
Group	Replicate-1	Replicate-2	Replicate-3	Replicate-4	Replicate-5	Replicate-6	Replicate-7	Replicate-8	Replicate-9	Replicate-10
Adult-NCD	20.74	20.86	20.76	22.02	21.98	21.53	23.34	22.53	21.61	23.36
Adult-HFD	20.04	24.18	20.93	20.01	21.81	24.44	23.69	26.44	25.54	25.08
Fig S3F	Change in muscle mass (g)
Group	Replicate-1	Replicate-2	Replicate-3	Replicate-4	Replicate-5	Replicate-6	Replicate-7	Replicate-8	Replicate-9	Replicate-10
Adult-NCD	1.65	2.78	3.98	4.17	5.4	2.53	4.55	4.43	3.41	5.21
Adult-HFD	3.64	3.6	3.55	3.24	3.5	5.48	4.64	7.94	7.47	7.07
Fig S3H	Diameter of muscle fiber (mm)
Group	Replicate-1	Replicate-2	Replicate-3	Replicate-4	Replicate-5	Replicate-6	Replicate-7	Replicate-8	Replicate-9	Replicate-10	Replicate-11	Replicate-12	Replicate-13	Replicate-14	Replicate-15	Replicate-16
Adult-NCD	0.049566	0.040606	0.047044	0.037279	0.039045	0.033208	0.048763	0.049065	0.047779	0.049196	0.043002	0.050892	0.040664	0.049544	0.046951	0.040468
Adult-HFD	0.040363	0.040156	0.041279	0.047649	0.044351	0.039661	0.042807	0.047985	0.037553	0.042821	0.038334	0.038584	0.042454	0.049343	0.047444	0.049279
Fig S3I	Average muscle fiber area (mm2)
Group	Replicate-1	Replicate-2	Replicate-3	Replicate-4	Replicate-5	Replicate-6	Replicate-7	Replicate-8
Adult-NCD	0.001321	0.001761	0.001613	0.00139	0.001563	0.001983	0.001187	0.001542
Adult-HFD	0.001177	0.001464	0.00187	0.001829	0.001366	0.001251	0.001542	0.001551
Fig S3J	Grip strenth (N)
Group	Replicate-1	Replicate-2	Replicate-3	Replicate-4	Replicate-5	Replicate-6	Replicate-7	Replicate-8	Replicate-9	Replicate-10
Adult-NCD	1.45667	1.53333	1.47333	1.28	1.28333	1.16667	1.37667	1.59	1.52667	1.46
Adult-HFD	1.74667	1.45333	1.59333	1.57333	1.72667	1.45667	1.56667	1.93333	1.82667	2.02
Fig S3K	Grip strenth / Body weight (N/g)
Group	Replicate-1	Replicate-2	Replicate-3	Replicate-4	Replicate-5	Replicate-6	Replicate-7	Replicate-8	Replicate-9	Replicate-10
Adult-NCD	0.0561	0.0578	0.0568	0.0483	0.0485	0.0421	0.0501	0.0584	0.0575	0.0511
Adult-HFD	0.0459	0.0486	0.054	0.0566	0.0573	0.0425	0.0478	0.0499	0.0482	0.0546
Fig S3L	Grip strenth / Muscle mass (N/g)
Group	Replicate-1	Replicate-2	Replicate-3	Replicate-4	Replicate-5	Replicate-6	Replicate-7	Replicate-8	Replicate-9	Replicate-10
Adult-NCD	0.0702	0.0681	0.0669	0.0617	0.0596	0.05	0.0626	0.0706	0.0706	0.0625
Adult-HFD	0.0722	0.0725	0.0761	0.0786	0.0792	0.0596	0.0661	0.0731	0.0715	0.0805
Fig S3M	Duration of stay (s)
Group	Replicate-1	Replicate-2	Replicate-3	Replicate-4	Replicate-5	Replicate-6	Replicate-7	Replicate-8	Replicate-9	Replicate-10
Adult-NCD	71	35	59	29	60	74	72	34	49	61
Adult-HFD	26	39	60	70	47	65	45	75	59	49
Fig S3N	Maximum dwell velocity (RPM)
Group	Replicate-1	Replicate-2	Replicate-3	Replicate-4	Replicate-5	Replicate-6	Replicate-7	Replicate-8	Replicate-9	Replicate-10
Adult-NCD	12	8	11	7	11	12	12	8	9	11
Adult-HFD	7	8	11	12	9	11	9	12	11	9
Fig S3O	Open field distance (m)
Group	Replicate-1	Replicate-2	Replicate-3	Replicate-4	Replicate-5
Adult-NCD	22.318	22.77	30.441	29.989	22.856
Adult-HFD	28.437	25.906	22.614	22.623	26.203
Fig S3P	Open field average speed (m/s)
Group	Replicate-1	Replicate-2	Replicate-3	Replicate-4	Replicate-5
Adult-NCD	0.074	0.076	0.101	0.1	0.076
Adult-HFD	0.095	0.086	0.075	0.075	0.087

## Sheet: Supplymentary Fig6
Fig S6B	Oil red positive area (%)
Group	Replicate-1	Replicate-2	Replicate-3	Replicate-4	Replicate-5	Replicate-6	Replicate-7	Replicate-8
Juvenile-NCD	0.0001	0.0003	0.0002	0.0003	0.0006	0.0003	0	0.0001
Juvenile-HFD	0.0113	0.1946	0.1431	0.0093	0.3295	0.0477	0.1689	0.2247

## Sheet: Supplymentary Fig7
Fig S7A	Relative mRNA expression (Normalized by GADPH)
Gene	Group	Replicate-1	Replicate-2	Replicate-3	Replicate-4	Replicate-5	Replicate-6	Replicate-7	Replicate-8
PAX7	Adult-NCD	0.3574	0.6782	0.4853	1.9448	0.3902	1.1738	1.3813	1.5889
	Adult-HFD	0.4184	0.8048	0.751	1.6958	1.1247	1.5502	1.0035	0.7506
Myod	Adult-NCD	1.3732	1.2673	0.6599	0.5957	0.6661	0.9092	1.6162	0.9124
	Adult-HFD	1.0634	1.2245	0.3593	0.5221	0.5562	0.3729	3.3276 (outlier)	1.1681
Myog	Adult-NCD	0.5274	1.5564	0.4256	0.865	1.0513	0.7521	1.6918	1.1304
	Adult-HFD	0.7149	1.851	0.6301	0.9392	1.0312	0.4722	0.4599	2.0921
Myf5	Adult-NCD	1.4401	1.9413	0.3257	0.6778	0.752	0.7974	0.9538	1.1118
	Adult-HFD	1.2495	0.9208	0.176	0.6453	0.7367	0.5239	0.2565	1.223
Myf6	Adult-NCD	0.6643	1.7836	0.4237	1.1382	1.2558	0.8455	1.4789	1.1146
	Adult-HFD	0.4112	1.1357	0.3062	0.9558	0.7547	0.5416	2.622	1.2216
Fig S7B	Relative mRNA expression (Normalized by GADPH)
Gene	Group	Replicate-1	Replicate-2	Replicate-3	Replicate-4	Replicate-5	Replicate-6	Replicate-7	Replicate-8
MYH1	Adult-NCD	0.4057	2.4715	1.3162	0.5806	0.5534	0.701	0.8362	1.1354
	Adult-HFD	1.2238	0.1758	1.3376	1.4633	1.2139	0.7372	2.0039	3.9563
MYH2	Adult-NCD	0.7441	0.6395	1.6164	1.2059	1.1257	0.8593	0.9827	0.8264
	Adult-HFD	0.8673	0.8444	0.7353	1.2669	1.8369	1.2484	1.4272	1.2487
MYH4	Adult-NCD	0.4081	1.0305	2.1541	0.7805	0.3628	1.6837	0.7639	0.8163
	Adult-HFD	0.8255	0.4958	0.6493	1.6785	1.3136	0.5727	1.3309	2.1127
MYH7	Adult-NCD	0.2762	0.9767	0.6048	0.823	0.7168	2.7246	0.6011	1.2768
	Adult-HFD	0.2877	0.3684	0.2875	0.9966	1.8709	0.8746	3.1652 (outlier)	0.5577
Fig S7C	Relative mRNA expression (Normalized by GADPH)
Gene	Group	Replicate-1	Replicate-2	Replicate-3	Replicate-4	Replicate-5	Replicate-6	Replicate-7	Replicate-8
BTG2	Adult-NCD	1.1092	0.9752	0.7269	1.1658	1.3536	0.5174	0.8576	1.2943
	Adult-HFD	1.8215	2.533	0.5481	0.8277	0.7526	0.9443	0.9048	2.1532
Fos	Adult-NCD	0.5817	0.4679	1.5403	0.7973	2.6465	0.3225	0.9518	0.6921
	Adult-HFD	1.6091	0.8359	0.5031	0.7191	0.5563	0.477	1.6321	1.1464
Skil	Adult-NCD	0.5977	0.577	0.8111	0.9708	1.7131	1.2815	1.2222	0.8266
	Adult-HFD	1.7344	1.5645	0.7739	1.0918	0.7761	1.09	1.8547	1.2138
Nr4a1	Adult-NCD	0.366	1.8779	0.5001	0.8435	0.7257	1.2694	1.247	1.1704
	Adult-HFD	0.9016	1.2501	0.2904	0.6188	0.5781	0.3307	2.2066	1.5495
Fig S7D	Relative mRNA expression (Normalized by GADPH)
Gene	Group	Replicate-1	Replicate-2	Replicate-3	Replicate-4	Replicate-5	Replicate-6	Replicate-7	Replicate-8
Adiponectin	Adult-NCD	0.854	0.9477	0.9724	1.0544	0.717	1.3521	0.7245	1.3778
	Adult-HFD	1.2936	0.723	1.4714	2.0177	0.6499	1.7116	1.7372	4.1729
Adipsin	Adult-NCD	0.965478	0.901073	1.00961	0.786576	1.45746	6.800 (outlier)	3.1020 (outlier)	0.879804
	Adult-HFD	3.95673	1.68169	1.9409	2.90558	1.36324	2.58296	8.2440 (outlier)	0.550424
Leptin	Adult-NCD	0.2226	0.8483	0.3435	2.0961	1.1975	1.8722	0.5035	0.9163
	Adult-HFD	0.2429	1.0101	2.6542	2.2317	0.4624	1.5255	1.3673	1.3493
FABP4	Adult-NCD	0.8181	0.515	1.1539	1.1662	0.9725	0.6102	1.082	1.6822
	Adult-HFD	1.7545	1.2493	0.9338	1.29	1.2734	0.9569	4.1929 (outlier)	2.6614
PPAR-γ	Adult-NCD	2.0329	0.5097	1.1174	0.2706	0.6302	1.4173	1.4285	0.5934
	Adult-HFD	1.3389	1.4281	1.5131	0.837	1.0071	0.9053	0.5973	1.8642

[truncated: 4 more sheets: Supplymentary Fig8, Supplymentary Fig9, Table S2, Table S3]
